# Supplementary material for: CMash: fast, multi-resolution estimation of k-mer-based Jaccard and containment indices
Source: Bioinformatics. 2022 Jun 27;38(Suppl 1):i28–35. doi: 10.1093/bioinformatics/btac237 (PMC9235470; doi:10.1093/bioinformatics/btac237)
Supplement: btac237_Supplementary_Data [file btac237_supplementary_data.zip]

Archive with 7 entries (6 files):
- btac237-suppl_data/
- btac237-suppl_data/Koslicki.70.fig.S1.pdf
- btac237-suppl_data/Koslicki.70.fig.S2.pdf
- btac237-suppl_data/Koslicki.70.fig.S3.pdf
- btac237-suppl_data/Koslicki.70.fig.S4.pdf
- btac237-suppl_data/Koslicki.70.sup.1.docx
- btac237-suppl_data/Koslicki.70.sup.1.pdf
